# Supplementary material for: Are n-3 PUFAs from Microalgae Incorporated into Membrane and Storage Lipids in Pig Muscle Tissues?—A Lipidomic Approach
Source: ACS Omega. 2022 Jul 8;7(28):24785–94. doi: 10.1021/acsomega.2c02476 (PMC9301695; doi:10.1021/acsomega.2c02476)
Supplement: Supplementary file 1 — ao2c02476_si_001.xlsx [file ao2c02476_si_001.xlsx]

## Sheet: Table S1
	Supplement table S1 Internal standard mixture composition and final amounts added to each sample
	Mixture Components	Chemical Formula	Precursor MS1 - m/z	Precursor MS1 - m/z	Amount added per aliquot (pmol)
			(positive)	(negative)
	15:0-18:1(d7) PC	C41H73D7NO8P	753.6134 [M+H]+	811.6199 [M+CH3COO]-	42.25
	15:0-18:1(d7) PE	C38H67D7NO8P	711.5664 [M+H]+	709.5519 [M-H]-	1.58
	15:0-18:1(d7) PS (Na-Salt)	C39H66D7NNaO10P	-	753.5417 [M-H]-	1.07
	15:0-18:1(d7) PG(Na-Salt)	C39H67D7NaO10P	-	740.5464 [M-H]-	7.54
	15:0-18:1(d7) PI(NH4-Salt)	C42H75D7NO13P	-	828.5625 [M-H]-	2.12
	15:0-18:1(d7) PA(Na-Salt)	C36H61D7NaO8P	-	666.5097 [M-H]-	2.12
	18:1(d7) LPC	C26H45D7NO7P	529.3994 [M+H]+	587.4059 [M+CH3COO]-	9.54
	18:1(d7) LPE	C23H39D7NO7P	487.3524 [M+H]+	485.3378 [M-H]-	2.16
	18:1(d7) Chol Ester	C45H71D7O2	675.6779 [M+NH4]+	-	107.14
	18:1(d7) MG	C21H33D7O4	381.3704 [M+NH4]+	-	1.09
	15:0-18:1(d7) DG	C36H61D7O5	605.5844 [M+NH4]+	-	3.17
	15:0-18:1(d7)-18:1 TG	C51H89D7O6	829.7985 [M+NH4]+	-	13.96
	18:1(d9) SM	C41H72D9N2O6P	738.6470 [M+H]+	796.6529 [M+CH3COO]-	8.3
	Cholesterol(d7)	C27H39D7O	411.4326 [M+NH4]+	-	49.48
	Ceramide C17	C35H69NO3	552.5350 [M+H]+	610.5415 [M+CH3COO]-	9.42

## Sheet: Table S2
Supplement table S2 All lipids considered in the statistical analysis
					abs(log2fold) < 0.5	q < 0.01
					abs(log2fold) > 0.5	q < 0.01
		Control group	Control group	Control group	Microalgae group	Microalgae group	Microalgae group	Average	p values	q values	fold change		Delta	Cummulative Change
No	Lipid species	Mean	SEM	n	Mean	SEM	n		(t test of log-values)	(aka FDR, Storey 2002)	fc	log2.fc	[abs(mean(control)-mean(Micro)]
		(nmol/mg total lipid)	(nmol/mg total lipid)		(nmol/mg total lipid)	(nmol/mg total lipid)		(nmol/mg total lipid)						%
331	TAG 56:7	1.90826	0.135161	15	30.2197	1.93522	16	16.064	3.82762e-20	8.82575e-19	15.8362	3.98516	28.3114	11.2498
330	TAG 56:6	3.51711	0.222436	15	26.3269	1.69551	16	14.922	8.14873e-19	1.13843e-17	7.48539	2.90408	22.8098	20.3136
90	PC O- 16:0/18:2	28.0004	1.52238	15	11.0963	0.697881	16	19.5484	8.4633e-11	1.63086e-10	0.396291	-1.33537	16.9041	27.0306
99	PC O- 16:1/18:2	15.9979	1.01119	15	7.15677	0.398705	16	11.5773	1.80667e-09	2.72868e-09	0.447356	-1.1605	8.84115	30.5437
336	TAG 58:8	0.448016	0.0296702	15	8.34822	0.362337	16	4.39812	4.73803e-20	8.82575e-19	18.6338	4.21985	7.9002	33.683
332	TAG 56:8	0.446744	0.0358717	15	7.51729	0.630291	16	3.98202	9.79543e-20	1.56398e-18	16.8268	4.07269	7.07054	36.4925
113	PC O- 18:1/18:2	9.87249	0.633342	15	2.923	0.195522	16	6.39774	2.71867e-13	9.20762e-13	0.296075	-1.75597	6.94949	39.254
320	TAG 54:4	30.6233	2.04128	15	23.9875	1.20311	16	27.3054	0.0160953	0.0091314	0.783307	-0.35235	6.63585	41.8908
322	TAG 54:6	3.04243	0.241249	15	9.42397	0.678232	16	6.2332	2.53295e-11	5.44412e-11	3.09752	1.63111	6.38154	44.4266
209	PE O- 18:2/18:2	17.8936	0.993102	15	11.6527	0.7226	16	14.7731	5.49884e-05	4.45345e-05	0.651219	-0.618785	6.24095	46.9065
59	PC 16:0_20:4	1.92717	0.16538	15	7.6321	0.647276	16	4.77964	2.02353e-11	4.52318e-11	3.96026	1.9856	5.70493	49.1734
174	PE O- 16:1/18:2	8.40281	0.512788	15	2.82676	0.163053	16	5.61479	5.14918e-13	1.51446e-12	0.336406	-1.57172	5.57605	51.3891
60	PC 16:0_20:5	0.248302	0.0258212	15	5.13859	0.462046	16	2.69344	3.02328e-18	3.07178e-17	20.6949	4.3712	4.89028	53.3323
54	PC 16:0_18:1	22.7864	1.34521	15	18.1115	1.05572	16	20.4489	0.0153076	0.00877357	0.794836	-0.331271	4.67495	55.19
323	TAG 54:7	0.524511	0.0503002	15	4.32684	0.387904	16	2.42567	2.14975e-15	1.20133e-14	8.24928	3.04427	3.80233	56.7009
335	TAG 58:7	0.297454	0.0207137	15	4.02948	0.343094	16	2.16346	3.6256e-21	4.05214e-19	13.5466	3.75985	3.73202	58.1838
72	PC 18:1_18:2	10.4424	0.63272	15	6.95882	0.472094	16	8.7006	0.000179235	0.000132663	0.666401	-0.585537	3.48356	59.5681
264	PS 18:2_18:0	8.69276	0.55894	15	5.28831	0.303893	16	6.99053	7.92768e-06	7.38362e-06	0.608357	-0.717009	3.40446	60.9208
329	TAG 56:5	3.46959	0.217783	15	6.82932	0.323466	16	5.14946	2.22182e-08	2.88746e-08	1.96833	0.976976	3.35973	62.2559
119	PC O- 18:2/18:2	4.20283	0.301117	15	0.961212	0.047765	16	2.58202	3.13299e-15	1.52242e-14	0.228706	-2.12843	3.24162	63.544
89	PC O- 16:0/18:1	4.36382	0.220519	15	1.44953	0.0848498	16	2.90668	1.07913e-14	4.82435e-14	0.33217	-1.59001	2.91429	64.702
62	PC 16:0_22:6	0.308232	0.0227997	15	3.0831	0.236688	16	1.69567	1.27706e-18	1.58589e-17	10.0025	3.32229	2.77487	65.8046
210	PE O- 18:2/20:4	5.51172	0.333444	15	2.89828	0.209284	16	4.205	9.12875e-07	9.71688e-07	0.52584	-0.927304	2.61344	66.8431
58	PC 16:0_20:3	1.03964	0.0747894	15	3.63979	0.247765	16	2.33971	3.183e-13	1.01537e-12	3.50099	1.80776	2.60014	67.8763
202	PE O- 18:1/20:5	0.739442	0.0529351	15	3.20306	0.256858	16	1.97125	3.27056e-13	1.01537e-12	4.33172	2.11494	2.46361	68.8552
334	TAG 58:6	0.308748	0.0162111	15	2.34548	0.148861	16	1.32711	7.3133e-21	4.08684e-19	7.59674	2.92538	2.03673	69.6646
244	PI 18:0_22:5	0.496478	0.0437351	15	2.52408	0.192514	16	1.51028	9.24783e-13	2.58395e-12	5.08398	2.34596	2.0276	70.4702
179	PE O- 16:1/22:6	0.629767	0.0394158	15	2.45162	0.188936	16	1.54069	4.28697e-12	1.04159e-11	3.89289	1.96084	1.82185	71.1942
150	PE 18:0_20:4	3.13329	0.219013	15	4.95208	0.396828	16	4.04269	0.000751346	0.000499845	1.58047	0.660357	1.81879	71.9169
71	PC 18:1_18:1	4.56845	0.27724	15	2.8444	0.190697	16	3.70642	1.93597e-05	1.69042e-05	0.622618	-0.683582	1.72405	72.602
178	PE O- 16:1/20:5	0.46333	0.034732	15	2.16194	0.153346	16	1.31263	2.03019e-14	8.72706e-14	4.66608	2.22221	1.6986	73.2769
245	PI 18:0_22:6	0.243554	0.0159829	15	1.8697	0.1389	16	1.05663	2.18725e-18	2.44458e-17	7.67674	2.94049	1.62615	73.9231
111	PC O- 18:1/16:0	2.26157	0.120383	15	0.696835	0.0400883	16	1.4792	7.12658e-16	4.19211e-15	0.30812	-1.69843	1.56473	74.5449
154	PE 18:0_22:6	0.0655206	0.00507993	15	1.50936	0.147725	16	0.787442	4.25333e-20	8.82575e-19	23.0365	4.52585	1.44384	75.1186
240	PI 18:0_20:3	3.15792	0.291386	15	1.7227	0.122283	16	2.44031	5.58547e-05	4.49107e-05	0.545519	-0.874299	1.43521	75.6889
18	LPC 16:0	1.63558	0.247408	15	3.06951	0.520407	16	2.35254	0.00843865	0.00504354	1.87671	0.908208	1.43393	76.2587
92	PC O- 16:0/20:4	4.88938	0.322199	15	3.50804	0.248639	16	4.19871	0.00220294	0.00142318	0.71748	-0.478989	1.38135	76.8076
93	PC O- 16:0/20:5	0.474737	0.0355382	15	1.79645	0.160987	16	1.13559	4.41218e-12	1.0492e-11	3.78409	1.91995	1.32171	77.3328
102	PC O- 16:1/20:5	0.30887	0.0227501	15	1.57224	0.122383	16	0.940553	4.39519e-15	2.04678e-14	5.09028	2.34774	1.26337	77.8348
260	PS 18:0_22:5	1.57363	0.128629	15	2.8076	0.191138	16	2.19061	1.80696e-05	1.59019e-05	1.78416	0.835243	1.23397	78.3251
116	PC O- 18:1/20:4	2.28405	0.170272	15	1.06304	0.0732309	16	1.67354	1.07586e-07	1.23962e-07	0.465419	-1.1034	1.22101	78.8103
204	PE O- 18:1/22:4	1.29689	0.0983842	15	0.113556	0.0103232	16	0.705225	8.62291e-18	7.41336e-17	0.0875602	-3.51358	1.18334	79.2805
173	PE O- 16:1/18:1	2.41157	0.151418	15	1.24618	0.0684564	16	1.82887	9.48392e-08	1.13975e-07	0.51675	-0.95246	1.16539	79.7436
56	PC 16:0_18:3	2.0216	0.147741	15	3.17687	0.232251	16	2.59924	0.000622251	0.000421489	1.57146	0.652106	1.15527	80.2026
219	PE O- 20:1/18:2	1.32183	0.0772016	15	0.264593	0.0132527	16	0.793209	6.84719e-18	6.37728e-17	0.200172	-2.32069	1.05723	80.6227
112	PC O- 18:1/18:1	1.69145	0.0839208	15	0.644476	0.043815	16	1.16796	2.11008e-11	4.62416e-11	0.38102	-1.39206	1.04697	81.0388
205	PE O- 18:1/22:5	2.09736	0.151748	15	1.09868	0.0762616	16	1.59802	5.58344e-06	5.2884e-06	0.523838	-0.932809	0.998684	81.4356
314	TAG 53:3	2.39173	0.218354	15	1.40316	0.078111	16	1.89745	0.000276316	0.000193217	0.586672	-0.769374	0.988569	81.8284
208	PE O- 18:2/18:1	1.6058	0.0612225	15	0.629164	0.0497068	16	1.11748	6.87459e-10	1.09762e-09	0.391808	-1.35178	0.976632	82.2165
311	TAG 52:6	0.295824	0.0287785	15	1.2722	0.115326	16	0.784014	5.0063e-12	1.16568e-11	4.30055	2.10452	0.976381	82.6045
61	PC 16:0_22:5	0.449258	0.0413625	15	1.41036	0.106525	16	0.929809	1.06631e-09	1.67853e-09	3.13931	1.65045	0.961101	82.9864
106	PC O- 17:1/18:2	3.35314	0.176226	15	2.42646	0.171834	16	2.8898	0.00131227	0.000862738	0.723639	-0.466658	0.926677	83.3546
303	TAG 51:2	2.48495	0.248597	15	1.56889	0.109517	16	2.02692	0.00402565	0.00254195	0.631358	-0.663471	0.916056	83.7186
328	TAG 56:4	2.69608	0.181471	15	1.79146	0.0938771	16	2.24377	0.000253048	0.000180139	0.664469	-0.589727	0.904618	84.0781
68	PC 18:0_20:4	0.672699	0.051398	15	1.55326	0.117096	16	1.11298	1.06654e-07	1.23962e-07	2.309	1.20727	0.880565	84.428
151	PE 18:0_20:5	0.134949	0.00995813	15	1.01226	0.0796963	16	0.573605	2.72952e-16	1.79449e-15	7.50109	2.9071	0.877313	84.7766
237	PI 18:0_18:2	2.94396	0.242023	15	2.11348	0.159673	16	2.52872	0.0162124	0.00915141	0.717906	-0.478134	0.830473	85.1066
176	PE O- 16:1/20:3	1.9512	0.14393	15	1.12724	0.0597824	16	1.53922	1.12961e-05	1.01815e-05	0.577717	-0.791565	0.823958	85.434
184	PE O- 17:1/18:2	1.16263	0.0749184	15	0.355176	0.0215316	16	0.758901	1.52667e-12	4.06258e-12	0.305494	-1.71078	0.807451	85.7548
69	PC 18:0_20:5	0.0883217	0.007903	15	0.877767	0.0760402	16	0.483044	2.07498e-17	1.6565e-16	9.9383	3.313	0.789446	86.0685
122	PC O- 18:3/18:2	2.07668	0.132667	15	1.28978	0.106365	16	1.68323	0.000172582	0.000128591	0.621077	-0.687155	0.7869	86.3812
206	PE O- 18:1/22:6	0.362391	0.0339415	15	1.14593	0.0930422	16	0.754159	3.54685e-08	4.50469e-08	3.16213	1.6609	0.783537	86.6926
51	PC 14:0_16:0	0.318302	0.0193904	15	1.04547	0.0717166	16	0.681886	3.99177e-12	9.91419e-12	3.28452	1.71568	0.727168	86.9815
197	PE O- 18:1/18:1	1.12745	0.0575941	15	0.430825	0.036901	16	0.779139	3.18045e-10	5.55409e-10	0.382122	-1.3879	0.69663	87.2583
87	PC O- 16:0/16:0	1.49669	0.104202	15	0.817981	0.0807995	16	1.15734	1.18451e-05	1.05909e-05	0.546527	-0.871635	0.678708	87.528
267	PS 18:2_20:3	0.980871	0.0817346	15	0.306496	0.0279851	16	0.643684	6.65487e-09	9.91707e-09	0.312473	-1.67819	0.674375	87.796
103	PC O- 16:1/22:6	0.267509	0.0232437	15	0.927042	0.0648805	16	0.597276	1.69339e-10	3.10263e-10	3.46547	1.79305	0.659534	88.058
127	PE 16:0_18:2	0.844778	0.0446783	15	1.49261	0.131251	16	1.1687	0.000127831	9.71903e-05	1.76687	0.821196	0.647835	88.3155
95	PC O- 16:0/22:5	1.35081	0.0918383	15	0.704071	0.0642282	16	1.02744	2.39624e-06	2.43469e-06	0.521222	-0.94003	0.646737	88.5725
94	PC O- 16:0/22:4	0.688502	0.0453816	15	0.0447011	0.00391122	16	0.366602	1.74847e-20	6.5139e-19	0.0649252	-3.94508	0.643801	88.8283
64	PC 17:0_18:2	1.73971	0.122519	15	1.13328	0.0896847	16	1.4365	0.000243772	0.000175775	0.651422	-0.618337	0.606425	89.0693
200	PE O- 18:1/20:3	1.22187	0.0756935	15	0.616184	0.0329003	16	0.919027	7.621e-08	9.25825e-08	0.504295	-0.987659	0.605687	89.3099
180	PE O- 17:0/20:4	0.179162	0.0133631	15	0.759132	0.0789278	16	0.469147	3.36052e-10	5.77827e-10	4.23712	2.08308	0.57997	89.5404
65	PC 17:1_18:1	0.910134	0.0442963	15	0.348997	0.0237754	16	0.629565	3.45279e-11	7.01637e-11	0.383457	-1.38286	0.561136	89.7634
168	PE 18:2_20:1	1.28574	0.0807704	15	0.725625	0.0470948	16	1.00568	2.86665e-06	2.86063e-06	0.564364	-0.825301	0.560113	89.9859
96	PC O- 16:0/22:6	0.412818	0.0287808	15	0.972716	0.075311	16	0.692767	1.09817e-08	1.57355e-08	2.35628	1.23651	0.559899	90.2084
242	PI 18:0_20:5	0.241084	0.0219646	15	0.800677	0.0739533	16	0.52088	1.20168e-10	2.23841e-10	3.32116	1.73169	0.559594	90.4308
156	PE 18:1_18:2	1.39472	0.101811	15	0.840361	0.0650226	16	1.11754	8.51644e-05	6.60998e-05	0.602528	-0.730899	0.554364	90.6511
215	PE O- 20:0/18:2	0.953248	0.0645645	15	0.406869	0.028319	16	0.680059	1.03664e-08	1.50467e-08	0.426824	-1.22829	0.546379	90.8682
265	PS 18:2_18:1	0.803756	0.0846164	15	0.271819	0.0187412	16	0.537788	1.64799e-08	2.24619e-08	0.338186	-1.56411	0.531937	91.0795
191	PE O- 18:0/18:1	0.681035	0.0415556	15	0.187743	0.0156208	16	0.434389	4.00881e-13	1.21093e-12	0.275673	-1.85897	0.493292	91.2755
131	PE 16:0_20:4	0.129561	0.0112315	15	0.615069	0.0662731	16	0.372315	5.13334e-10	8.56307e-10	4.74733	2.24712	0.485508	91.4685
70	PC 18:0_22:6	0.118114	0.0116678	15	0.582893	0.0442578	16	0.350504	5.36526e-14	1.99882e-13	4.935	2.30305	0.464779	91.6532
91	PC O- 16:0/20:3	1.49826	0.087032	15	1.03639	0.0738581	16	1.26732	0.000386764	0.000263577	0.69173	-0.53172	0.461869	91.8367
63	PC 16:1_18:2	2.03722	0.108676	15	1.5919	0.118256	16	1.81456	0.0111129	0.00650275	0.781409	-0.355851	0.445319	92.0136
277	SM 42:1;0	1.23468	0.111632	15	1.66485	0.112974	16	1.44977	0.0155177	0.00884863	1.3484	0.431252	0.430168	92.1846
149	PE 18:0_20:3	0.485167	0.0292575	15	0.907328	0.0647165	16	0.696247	2.65329e-06	2.67157e-06	1.87014	0.903143	0.422161	92.3523
198	PE O- 18:1/18:3	0.676367	0.0400624	15	0.256681	0.0160242	16	0.466524	2.64047e-11	5.50795e-11	0.3795	-1.39783	0.419686	92.5191
222	PE O- 20:2/18:2	0.571223	0.0387617	15	0.152456	0.00979916	16	0.36184	4.45343e-14	1.76856e-13	0.266894	-1.90566	0.418767	92.6855
236	PI 18:0_18:1	1.06416	0.0972423	15	0.652087	0.0585816	16	0.858123	0.00229546	0.00147443	0.612772	-0.706577	0.412072	92.8492
77	PC 18:2_18:2	1.59869	0.106876	15	1.19252	0.114855	16	1.3956	0.0136292	0.00785187	0.74594	-0.422869	0.406162	93.0106
134	PE 16:0_22:6	0.0402253	0.00305133	15	0.442837	0.0374438	16	0.241531	2.36653e-17	1.7633e-16	11.0089	3.4606	0.402611	93.1706
211	PE O- 18:2/22:6	0.354618	0.0186033	15	0.748912	0.0520452	16	0.551765	1.86169e-07	2.10173e-07	2.11189	1.07853	0.394294	93.3273
75	PC 18:1_20:4	0.408636	0.0316366	15	0.800375	0.0699869	16	0.604505	3.11106e-05	2.67467e-05	1.95865	0.969859	0.391739	93.4829
175	PE O- 16:1/18:3	0.608011	0.0396253	15	0.219588	0.0178246	16	0.4138	2.03422e-10	3.66701e-10	0.361158	-1.4693	0.388423	93.6373
304	TAG 51:3	0.89792	0.0798043	15	0.518592	0.0398271	16	0.708256	0.000221205	0.00016265	0.577548	-0.791987	0.379328	93.788
133	PE 16:0_22:5	0.129404	0.0087558	15	0.500796	0.036016	16	0.3151	6.64289e-13	1.90369e-12	3.87003	1.95235	0.371393	93.9356
315	TAG 53:4	0.656631	0.0546717	15	0.286422	0.0200075	16	0.471527	1.15558e-07	1.31789e-07	0.4362	-1.19694	0.370208	94.0827
115	PC O- 18:1/20:3	0.669849	0.0456829	15	0.304654	0.0216936	16	0.487251	5.31207e-08	6.67081e-08	0.45481	-1.13667	0.365195	94.2278
257	PS 18:0_20:3	0.968734	0.073828	15	1.32756	0.0838056	16	1.14815	0.00513971	0.00313901	1.37041	0.454609	0.35883	94.3704
153	PE 18:0_22:5	0.404885	0.02975	15	0.756407	0.0488918	16	0.580646	8.82441e-06	8.15089e-06	1.8682	0.901651	0.351522	94.5101
142	PE 17:1_18:1	0.568498	0.0290665	15	0.217671	0.0187136	16	0.393084	3.6282e-10	6.14401e-10	0.382888	-1.385	0.350827	94.6495
172	PE O- 16:0/20:4	0.675916	0.0500246	15	0.325816	0.0289552	16	0.500866	1.45008e-06	1.52894e-06	0.482037	-1.05279	0.3501	94.7886
117	PC O- 18:1/22:5	0.532737	0.0301241	15	0.185833	0.0115431	16	0.359285	1.21479e-12	3.31149e-12	0.348827	-1.51942	0.346904	94.9264
243	PI 18:0_22:4	0.601091	0.0568591	15	0.274842	0.0189473	16	0.437966	4.69774e-06	4.60563e-06	0.457239	-1.12898	0.326249	95.0561
88	PC O- 16:0/16:1	0.528063	0.0375868	15	0.208309	0.0152575	16	0.368186	1.26632e-08	1.76912e-08	0.394478	-1.34198	0.319754	95.1831
247	PI 18:1_18:2	0.555008	0.0629685	15	0.251815	0.0272194	16	0.403412	0.000343037	0.000238133	0.453713	-1.14015	0.303194	95.3036
159	PE 18:1_20:1	0.688432	0.0477838	15	0.404434	0.0315047	16	0.546433	7.77897e-05	6.12263e-05	0.587471	-0.767411	0.283998	95.4165
249	PI 18:1_20:4	0.853321	0.0844405	15	0.571106	0.0453798	16	0.712213	0.0115045	0.00669683	0.669274	-0.579331	0.282215	95.5286
105	PC O- 16:2/18:2	0.433264	0.0268903	15	0.151538	0.0082486	16	0.292401	3.04872e-13	1.00217e-12	0.349759	-1.51557	0.281726	95.6406
246	PI 18:1_18:1	0.592511	0.0524495	15	0.313545	0.0247512	16	0.453028	6.59737e-05	5.22945e-05	0.52918	-0.91817	0.278966	95.7514
186	PE O- 17:1/20:4	0.634534	0.0439037	15	0.356912	0.0348071	16	0.495723	4.30762e-05	3.56622e-05	0.562479	-0.830128	0.277622	95.8617
166	PE 18:2_19:0	0.480667	0.0326839	15	0.205605	0.0145195	16	0.343136	1.35507e-08	1.86974e-08	0.42775	-1.22516	0.275062	95.971
43	LPI 20:3	0.605492	0.053727	15	0.331333	0.0393963	16	0.468412	0.000138793	0.000104812	0.547213	-0.869826	0.274159	96.08
50	PA 18:2_18:0	0.588595	0.0353845	15	0.319712	0.0265096	16	0.454154	1.79382e-06	1.83932e-06	0.543178	-0.880504	0.268883	96.1868
160	PE 18:1_20:2	0.645631	0.0378214	15	0.389599	0.0277908	16	0.517615	2.03366e-05	1.76195e-05	0.603439	-0.72872	0.256032	96.2885
100	PC O- 16:1/18:3	0.609642	0.0400424	15	0.354306	0.0302659	16	0.481974	4.82788e-05	3.93859e-05	0.581171	-0.782965	0.255336	96.39
126	PE 16:0_18:1	0.670208	0.0326195	15	0.924824	0.0699873	16	0.797516	0.00630114	0.00378626	1.3799	0.464568	0.254615	96.4912
47	LPI 22:5	0.0568872	0.0050459	15	0.30995	0.0385641	16	0.183419	1.15219e-10	2.18261e-10	5.44851	2.44586	0.253063	96.5917
138	PE 17:0_18:1	0.350809	0.0212043	15	0.0989465	0.00854742	16	0.224878	1.59641e-12	4.14936e-12	0.282053	-1.82596	0.251862	96.6918
132	PE 16:0_20:5	0.0208402	0.00221986	14	0.271371	0.0264015	16	0.146106	3.20394e-17	2.23805e-16	13.0215	3.70283	0.250531	96.7914
171	PE O- 16:0/18:2	0.384274	0.031841	15	0.139576	0.0132083	16	0.261925	5.37732e-08	6.67772e-08	0.36322	-1.46109	0.244698	96.8886
333	TAG 58:5	0.0827905	0.014224	15	0.325458	0.0203912	16	0.204124	1.01584e-07	1.1951e-07	3.9311	1.97493	0.242667	96.985
182	PE O- 17:0/22:6	0.0190771	0.00169473	12	0.252088	0.0202846	16	0.135582	5.78172e-16	3.58996e-15	13.2141	3.72401	0.233011	97.0776
29	LPE 18:0	0.293919	0.0340153	15	0.526121	0.0670586	16	0.41002	0.00481949	0.00295961	1.79002	0.839978	0.232203	97.1699
263	PS 18:1_20:4	0.557333	0.07233	15	0.333977	0.0459219	16	0.445655	0.0108876	0.00640449	0.59924	-0.738793	0.223357	97.2586
207	PE O- 18:2/16:0	0.425924	0.0312866	15	0.203734	0.0180429	16	0.314829	5.2982e-07	5.8054e-07	0.478334	-1.06391	0.22219	97.3469
217	PE O- 20:1/16:0	0.349334	0.0128481	15	0.133587	0.00752402	16	0.241461	9.58096e-14	3.34629e-13	0.382404	-1.38683	0.215747	97.4327
97	PC O- 16:1/16:0	0.6724	0.0394385	15	0.463823	0.0316974	16	0.568112	0.000380977	0.000261226	0.689802	-0.535745	0.208577	97.5155
41	LPI 18:1	0.682591	0.0494398	15	0.48614	0.0601011	16	0.584366	0.00603106	0.00364357	0.712198	-0.489649	0.196451	97.5936
221	PE O- 20:1/20:4	0.352355	0.0238812	15	0.174926	0.0154587	16	0.263641	7.30028e-07	7.84532e-07	0.496449	-1.01028	0.177429	97.6641
324	TAG 55:3	0.445054	0.0410668	15	0.268348	0.0110708	16	0.356701	0.000637802	0.00042942	0.602957	-0.729873	0.176706	97.7343
301	TAG 50:5	0.215424	0.0182023	15	0.388534	0.0342822	16	0.301979	4.2255e-05	3.52434e-05	1.80358	0.850863	0.17311	97.8031
269	PS 20:3_22:6	0.216729	0.0152884	15	0.385707	0.0325008	16	0.301218	0.000225088	0.000164424	1.77968	0.831615	0.168978	97.8702
187	PE O- 17:1/20:5	0.0772297	0.00602014	15	0.244705	0.0269362	16	0.160967	1.96078e-08	2.60887e-08	3.16853	1.66382	0.167475	97.9368
218	PE O- 20:1/18:1	0.227742	0.0116577	15	0.0641244	0.00353938	16	0.145933	2.41942e-15	1.28764e-14	0.281566	-1.82846	0.163618	98.0018
108	PC O- 17:1/20:5	0.0299813	0.00332174	14	0.191343	0.0176713	16	0.110662	4.2387e-11	8.45959e-11	6.38208	2.67403	0.161362	98.0659
26	LPC 20:5	0.0148238	0.00193951	6	0.174786	0.0283329	16	0.0948049	1.49416e-09	2.31937e-09	11.791	3.55961	0.159962	98.1295
74	PC 18:1_20:3	0.268684	0.0157674	15	0.428006	0.0309925	16	0.348345	0.000164893	0.000123686	1.59297	0.671719	0.159322	98.1928
239	PI 18:0_20:2	0.286543	0.0231221	15	0.127708	0.00891752	16	0.207126	2.32211e-07	2.56961e-07	0.445686	-1.1659	0.158835	98.2559
98	PC O- 16:1/16:1	0.296564	0.0170479	15	0.139427	0.00748058	16	0.217996	2.2131e-08	2.88746e-08	0.470142	-1.08883	0.157137	98.3184
25	LPC 20:4	0.072132	0.00914914	15	0.22095	0.0324187	16	0.146541	1.4641e-05	1.29869e-05	3.06313	1.61501	0.148818	98.3775
196	PE O- 18:1/16:1	0.229118	0.0135857	15	0.0853074	0.00568485	16	0.157212	2.66121e-11	5.50795e-11	0.37233	-1.42535	0.14381	98.4346
28	LPE 16:0	0.0469491	0.0050926	15	0.184708	0.0239874	16	0.115828	9.66839e-08	1.14956e-07	3.93421	1.97607	0.137758	98.4894
137	PE 16:1_20:4	0.326591	0.0228565	15	0.189815	0.0184351	16	0.258203	9.15162e-05	7.05399e-05	0.581201	-0.78289	0.136776	98.5437
120	PC O- 18:2/22:5	0.223189	0.0176135	15	0.0867972	0.00656181	16	0.154993	1.15037e-08	1.62748e-08	0.388896	-1.36255	0.136392	98.5979
266	PS 18:2_20:1	0.260605	0.022847	15	0.129757	0.00953912	16	0.195181	1.79351e-06	1.83932e-06	0.497904	-1.00606	0.130849	98.6499
48	LPI 22:6	0.0165378	0.00154497	5	0.147315	0.0198741	16	0.0819262	1.78546e-09	2.72868e-09	8.90775	3.15506	0.130777	98.7019
135	PE 16:1_18:0	0.335569	0.018056	15	0.462183	0.0313499	16	0.398876	0.00428114	0.00267308	1.37731	0.461854	0.126614	98.7522
183	PE O- 17:1/18:1	0.241672	0.0123451	15	0.115789	0.00768494	16	0.178731	6.7791e-09	9.96926e-09	0.479117	-1.06155	0.125883	98.8022
262	PS 18:1_20:3	0.275466	0.0216307	15	0.149674	0.0129039	16	0.21257	6.54058e-05	5.22147e-05	0.543348	-0.880051	0.125792	98.8522
195	PE O- 18:1/16:0	0.176023	0.0145888	14	0.0614026	0.00991013	16	0.118713	5.51137e-06	5.26476e-06	0.348832	-1.5194	0.114621	98.8977
188	PE O- 17:1/22:5	0.163511	0.0116621	15	0.0530141	0.00517978	16	0.108262	6.2668e-10	1.03001e-09	0.324225	-1.62493	0.110496	98.9417
129	PE 16:0_19:1	0.175516	0.0064815	15	0.067029	0.00376014	16	0.121273	8.55228e-14	3.08336e-13	0.381897	-1.38875	0.108487	98.9848
118	PC O- 18:1/22:6	0.18506	0.0157481	15	0.292926	0.0199698	16	0.238993	0.000245438	0.000175841	1.58287	0.662543	0.107866	99.0276
114	PC O- 18:1/20:2	0.139033	0.00935713	15	0.0360598	0.00269561	16	0.0875462	4.37268e-14	1.76856e-13	0.259362	-1.94696	0.102973	99.0685
251	PI 18:1_22:6	0.0479707	0.00389789	15	0.147183	0.0110922	16	0.0975769	6.84503e-10	1.09762e-09	3.06819	1.61739	0.0992125	99.108
235	PI 17:0_20:4	0.173862	0.0201236	15	0.0838282	0.00921767	16	0.128845	0.000121375	9.2914e-05	0.482154	-1.05243	0.0900337	99.1437
185	PE O- 17:1/20:3	0.135652	0.0100743	15	0.0486204	0.00475948	16	0.0921362	3.23816e-08	4.15991e-08	0.358421	-1.48027	0.0870314	99.1783
152	PE 18:0_22:4	0.161041	0.0144436	15	0.0751389	0.00950355	16	0.11809	1.0407e-05	9.45639e-06	0.466582	-1.0998	0.0859023	99.2125
199	PE O- 18:1/20:2	0.118141	0.00735259	15	0.0322619	0.00194224	16	0.0752014	4.58894e-14	1.76856e-13	0.273079	-1.87261	0.0858791	99.2466
76	PC 18:1_22:5	0.133557	0.0103709	15	0.217586	0.0180287	16	0.175571	0.000712473	0.000476823	1.62916	0.704131	0.084029	99.28
158	PE 18:1_19:1	0.115916	0.00592701	15	0.0327795	0.00181695	16	0.0743477	2.98606e-15	1.51698e-14	0.282787	-1.82221	0.0831364	99.313
109	PC O- 17:1/22:6	0.0290242	0.0028044	15	0.110343	0.00828377	16	0.0696836	5.52725e-11	1.08377e-10	3.80176	1.92667	0.0813188	99.3453
165	PE 18:2_18:3	0.171677	0.0129506	15	0.2525	0.0205543	16	0.212088	0.00459936	0.00285581	1.47078	0.556583	0.0808225	99.3774
45	LPI 20:5	0.0172925	0.00228444	9	0.0935231	0.0130698	16	0.0554078	1.75529e-08	2.36361e-08	5.4083	2.43518	0.0762306	99.4077
79	PC 18:2_20:2	0.248367	0.0178961	15	0.172704	0.0124411	16	0.210536	0.00464227	0.00286653	0.695359	-0.524169	0.0756627	99.4378
78	PC 18:2_20:1	0.220553	0.0126134	15	0.146086	0.00925603	16	0.183319	3.40702e-05	2.86304e-05	0.662362	-0.594309	0.074467	99.4674
24	LPC 20:3	0.0316707	0.00402254	15	0.101276	0.0153362	16	0.0664734	5.1988e-06	5.05254e-06	3.19778	1.67707	0.0696053	99.495
181	PE O- 17:0/22:5	0.0469632	0.0040429	15	0.116301	0.0100313	16	0.0816321	2.14178e-07	2.39375e-07	2.47643	1.30826	0.0693379	99.5226
194	PE O- 18:0/20:3	0.168433	0.00890907	15	0.0995349	0.00752527	16	0.133984	9.25363e-06	8.47729e-06	0.590945	-0.758905	0.0688986	99.55
125	PE 16:0_18:0	0.192103	0.0111001	15	0.259171	0.0210628	16	0.225637	0.0175869	0.00987735	1.34913	0.432025	0.0670681	99.5766
270	PS 20:4_22:5	0.121219	0.0100177	15	0.0564955	0.00618583	16	0.0888572	3.18411e-05	2.71657e-05	0.466062	-1.10141	0.0647234	99.6023
46	LPI 22:4	0.0988575	0.0102051	15	0.0364994	0.00417124	16	0.0676785	5.48733e-07	5.95427e-07	0.369213	-1.43748	0.0623581	99.6271
212	PE O- 18:3/20:5	0.0258342	0.00231543	15	0.0867868	0.00631502	16	0.0563105	2.1022e-10	3.72938e-10	3.35938	1.74819	0.0609526	99.6513
227	PI 16:0_18:1	0.192043	0.0145691	15	0.13243	0.00898572	16	0.162236	0.00165344	0.00108068	0.689582	-0.536206	0.0596136	99.675
23	LPC 18:3	0.0762609	0.0107726	15	0.135814	0.0222576	16	0.106037	0.0116413	0.00674137	1.78091	0.832615	0.059553	99.6987
162	PE 18:1_22:4	0.120852	0.0083928	15	0.0647855	0.00654607	16	0.0928186	0.000238405	0.000173021	0.536075	-0.899493	0.0560661	99.721
136	PE 16:1_18:1	0.150673	0.00743426	15	0.0957971	0.00696518	16	0.123235	3.37697e-05	2.85929e-05	0.635793	-0.653371	0.0548763	99.7428
255	PS 16:0_18:1	0.211589	0.0156306	15	0.163263	0.008786	16	0.187426	0.00950145	0.00564855	0.771604	-0.374067	0.0483259	99.762
121	PC O- 18:2/22:6	0.0722319	0.00673504	15	0.119686	0.00914942	16	0.0959592	0.000353472	0.000243862	1.65697	0.728552	0.0474545	99.7808
86	PC O- 15:2/20:3	0.089611	0.0109492	15	0.0421665	0.00376469	16	0.0658887	0.00026689	0.00018879	0.47055	-1.08758	0.0474445	99.7997
220	PE O- 20:1/20:3	0.0703658	0.00432182	15	0.0256072	0.00161065	16	0.0479865	5.76737e-12	1.31549e-11	0.363915	-1.45833	0.0447586	99.8175
253	PI 18:2_22:5	0.150591	0.01	15	0.107193	0.00793519	16	0.128892	0.00420526	0.00264045	0.711813	-0.490429	0.0433984	99.8347
189	PE O- 17:1/22:6	0.0381378	0.002294	15	0.0806557	0.00850794	16	0.0593967	4.36605e-05	3.58802e-05	2.11485	1.08056	0.0425179	99.8516
252	PI 18:2_20:4	0.168575	0.00860148	15	0.12863	0.0104538	16	0.148602	0.00595437	0.00361678	0.763043	-0.390163	0.0399449	99.8675
110	PC O- 18:1/14:0	0.0716061	0.00479425	15	0.0336613	0.00358589	16	0.0526337	3.88725e-06	3.84475e-06	0.47009	-1.08899	0.0379447	99.8826
128	PE 16:0_18:3	0.049083	0.0026423	15	0.0865453	0.00711803	16	0.0678141	8.09409e-05	6.32611e-05	1.76324	0.818233	0.0374623	99.8974
193	PE O- 18:0/20:2	0.0494817	0.00325703	15	0.0153484	0.000923116	13	0.0324151	2.45803e-12	6.24365e-12	0.310185	-1.6888	0.0341332	99.911
250	PI 18:1_20:5	0.0337738	0.00254528	15	0.0672945	0.00518592	16	0.0505342	1.58783e-06	1.65854e-06	1.9925	0.994582	0.0335206	99.9243
170	PE 20:0_20:4	0.0861348	0.00531578	15	0.119129	0.00704627	16	0.102632	0.00206437	0.00134141	1.38306	0.467859	0.0329945	99.9374
34	LPE 20:5	0.01071	0.000574326	4	0.0415898	0.00457113	16	0.0261499	6.5214e-08	8.00947e-08	3.88326	1.95727	0.0308797	99.9497
139	PE 17:0_20:2	0.0644917	0.00391445	15	0.0345335	0.00282716	16	0.0495126	5.48607e-06	5.26476e-06	0.535472	-0.901117	0.0299582	99.9616
213	PE O- 18:3/22:6	0.0272551	0.00172126	14	0.0566589	0.00490963	16	0.041957	6.72204e-06	6.31333e-06	2.07884	1.05578	0.0294039	99.9733
232	PI 17:0_18:1	0.0334477	0.00392248	15	0.0168326	0.00198792	8	0.0251401	0.00251141	0.00160393	0.503251	-0.990651	0.0166151	99.9799
143	PE 17:1_20:1	0.0274244	0.00135364	15	0.0113579	0.0013449	8	0.0193911	0.000276605	0.000193217	0.414152	-1.27177	0.0160665	99.9863
141	PE 17:1_18:0	0.0493459	0.00318421	15	0.0356976	0.00283322	16	0.0425218	0.00337429	0.00214276	0.723417	-0.467101	0.0136482	99.9917
248	PI 18:1_20:1	0.0336218	0.00301426	15	0.0199804	0.00151771	16	0.0268011	0.000848515	0.000561148	0.59427	-0.750808	0.0136413	99.9971
230	PI 16:1_18:1	0.0196337	0.00135551	12	0.0124089	0.00131992	13	0.0160213	0.0101197	0.00598424	0.63202	-0.661958	0.00722482	100
313	TAG 53:2	1.72593	0.177496	15	1.1775	0.0592314	16	1.45171	0.0184523	0.0103116	0.682241	-0.551646	NA	NA
295	TAG 49:1	0.386422	0.034828	15	0.279869	0.0216599	16	0.333146	0.0206828	0.0115005	0.724256	-0.465429	NA	NA
146	PE 18:0_18:3	0.308068	0.0213515	15	0.405966	0.0295311	16	0.357017	0.021116	0.0116833	1.31778	0.398107	NA	NA
38	LPG 18:1	0.143524	0.0161919	15	0.0970732	0.0106546	16	0.120299	0.0225864	0.0124353	0.676356	-0.564145	NA	NA
20	LPC 18:0	0.318034	0.0345674	15	0.501399	0.0723143	16	0.409716	0.0266465	0.0145987	1.57656	0.656778	NA	NA
268	PS 18:3_18:0	0.411114	0.0344445	15	0.313854	0.0218452	16	0.362484	0.0300315	0.016373	0.763422	-0.389447	NA	NA
309	TAG 52:4	20.1386	1.51432	15	15.8653	1.16101	16	18.002	0.0373811	0.020281	0.787806	-0.344087	NA	NA
231	PI 16:2_18:0	0.120495	0.0151486	15	0.0968111	0.0320218	16	0.108653	0.0410295	0.0221529	0.803446	-0.315728	NA	NA
164	PE 18:2_18:2	0.270211	0.0208049	15	0.207394	0.0182344	16	0.238803	0.0436746	0.0234677	0.767526	-0.381713	NA	NA
52	PC 14:0_18:0	0.350162	0.021739	15	0.449025	0.0353048	16	0.399593	0.0438973	0.0234745	1.28234	0.358774	NA	NA
192	PE O- 18:0/18:2	1.85176	0.155579	15	1.39482	0.104075	16	1.62329	0.0448698	0.0238803	0.753241	-0.408817	NA	NA
190	PE O- 17:2/20:2	0.0679461	0.0070083	15	0.0465432	0.00457005	16	0.0572446	0.0463085	0.0245292	0.685002	-0.54582	NA	NA
312	TAG 53:1	0.566324	0.0560136	15	0.407416	0.0246366	16	0.48687	0.0466611	0.0245993	0.719403	-0.475128	NA	NA
155	PE 18:1_18:1	0.661481	0.045608	15	0.531057	0.0395637	16	0.596269	0.0481865	0.0251661	0.802831	-0.316831	NA	NA
302	TAG 51:1	1.46415	0.156141	15	1.04162	0.0713331	16	1.25289	0.0480466	0.0251661	0.711417	-0.491232	NA	NA
42	LPI 18:2	0.729213	0.0536315	15	0.585587	0.0735844	16	0.6574	0.0517971	0.0268013	0.80304	-0.316456	NA	NA
201	PE O- 18:1/20:4	9.12856	0.608846	15	7.31167	0.570234	16	8.22011	0.051618	0.0268013	0.800966	-0.320186	NA	NA
259	PS 18:0_20:5	0.251231	0.0235526	15	0.330957	0.0287115	16	0.291094	0.0585654	0.0301638	1.31734	0.397631	NA	NA
13	DAG 18:2_18:2	0.13507	0.0126559	15	0.103014	0.0111823	16	0.119042	0.0623945	0.0319886	0.762674	-0.390861	NA	NA
254	PI 20:0_20:4	0.0504177	0.00435034	15	0.0383682	0.00421112	16	0.0443929	0.065013	0.0331788	0.761007	-0.394019	NA	NA
44	LPI 20:4	3.22787	0.308782	15	2.5295	0.285451	16	2.87868	0.0698314	0.0354758	0.783645	-0.351729	NA	NA
261	PS 18:1_18:0	5.21225	0.38066	15	4.28936	0.25691	16	4.75081	0.076413	0.0386438	0.822938	-0.281145	NA	NA
82	PC O- 14:0/20:4	0.0902108	0.00902434	15	0.113648	0.00930971	16	0.101929	0.0857722	0.0431816	1.2598	0.333199	NA	NA
238	PI 18:0_18:3	0.0970745	0.011424	15	0.123996	0.0118367	16	0.110535	0.0903832	0.0452989	1.27733	0.353135	NA	NA
11	DAG 18:1_18:2	0.780927	0.0630914	15	0.632898	0.0710385	16	0.706913	0.0942707	0.0470363	0.810445	-0.303214	NA	NA
81	PC O- 14:0/18:2	0.754167	0.0821441	15	0.59442	0.0715174	16	0.674294	0.0962261	0.0477276	0.788181	-0.343401	NA	NA
241	PI 18:0_20:4	19.0616	1.92912	15	14.5518	1.1691	16	16.8067	0.0965101	0.0477276	0.763409	-0.389471	NA	NA
31	LPE 18:2	0.365713	0.0412537	15	0.283331	0.0354719	16	0.324522	0.101378	0.049914	0.774737	-0.368222	NA	NA
276	SM 41:1;0	0.328629	0.0213165	14	0.387764	0.0230005	13	0.358197	0.105746	0.051836	1.17995	0.238721	NA	NA
57	PC 16:0_19:1	0.184994	0.0128809	15	0.157774	0.0126134	16	0.171384	0.108721	0.0530618	0.852859	-0.229621	NA	NA
228	PI 16:0_18:2	0.230635	0.0617812	15	0.124307	0.0311658	16	0.177471	0.115298	0.056027	0.538976	-0.891707	NA	NA
55	PC 16:0_18:2	60.5082	3.90653	15	71.3841	4.8419	16	65.9461	0.121839	0.0589493	1.17974	0.238472	NA	NA
73	PC 18:1_20:2	0.19033	0.00990843	15	0.167423	0.0105978	16	0.178876	0.126443	0.060913	0.879647	-0.185003	NA	NA
271	SM 34:1;0	4.60125	0.290058	15	5.90112	0.546269	16	5.25118	0.131961	0.0632988	1.2825	0.358962	NA	NA
157	PE 18:1_18:3	0.113286	0.00860885	15	0.0934678	0.00704855	16	0.103377	0.136298	0.0650994	0.825057	-0.277434	NA	NA
39	LPI 16:1	0.0298978	0.00328089	15	0.0224804	0.00276121	11	0.0261891	0.139631	0.066408	0.751908	-0.411372	NA	NA
130	PE 16:0_20:2	2.87255	0.185786	15	3.33404	0.208043	16	3.1033	0.141032	0.0667898	1.16066	0.214941	NA	NA
84	PC O- 15:0/20:4	0.156824	0.0116663	15	0.19918	0.0184137	16	0.178002	0.15651	0.073807	1.27009	0.344927	NA	NA
279	SM 42:3;0	0.616316	0.0508689	15	0.516787	0.0402938	14	0.566552	0.16476	0.0773713	0.83851	-0.254099	NA	NA
148	PE 18:0_20:2	0.661282	0.0498567	15	0.566041	0.0348791	16	0.613662	0.170751	0.0798493	0.855975	-0.22436	NA	NA
123	PC O- 18:3/20:4	0.592736	0.0445179	15	0.713957	0.0577407	16	0.653346	0.185317	0.0862998	1.20451	0.268447	NA	NA
104	PC O- 16:2/16:0	0.21663	0.0342414	15	0.276926	0.0376122	16	0.246778	0.188979	0.0876398	1.27833	0.354263	NA	NA
19	LPC 16:1	0.0959476	0.0121797	15	0.143733	0.0275323	16	0.119841	0.212396	0.0980924	1.49804	0.583077	NA	NA
177	PE O- 16:1/20:4	6.28317	0.45478	15	5.48505	0.346354	16	5.88411	0.220135	0.101248	0.872975	-0.195988	NA	NA
286	TAG 44:3	0.154241	0.0151202	15	0.12977	0.0115211	14	0.142006	0.226979	0.103968	0.841344	-0.249232	NA	NA
3	DAG 16:0_16:1	0.180043	0.0190429	15	0.153256	0.0178536	16	0.16665	0.26332	0.120122	0.851218	-0.232399	NA	NA
140	PE 17:0_20:4	0.0152417	0.000962498	13	0.0168723	0.000975524	12	0.016057	0.273321	0.124177	1.10698	0.146634	NA	NA
310	TAG 52:5	3.11463	0.248934	15	3.50717	0.285079	16	3.3109	0.279471	0.126458	1.12603	0.171247	NA	NA
22	LPC 18:2	2.26526	0.310387	15	3.03785	0.487557	16	2.65156	0.29105	0.131025	1.34106	0.423373	NA	NA
308	TAG 52:3	64.7166	5.16916	15	56.431	3.36244	16	60.5738	0.29191	0.131025	0.871971	-0.197647	NA	NA
12	DAG 18:1_18:3	0.097799	0.00772611	15	0.0862123	0.0087954	16	0.0920056	0.299473	0.133882	0.881525	-0.181926	NA	NA
80	PC 18:2_22:4	0.104671	0.00692652	15	0.0981705	0.0124123	16	0.101421	0.309717	0.13791	0.937891	-0.0925073	NA	NA
273	SM 36:2;0	1.10137	0.0881626	15	1.27548	0.108338	16	1.18843	0.31164	0.138216	1.15809	0.211745	NA	NA
258	PS 18:0_20:4	0.857241	0.0601155	15	0.946299	0.059612	16	0.90177	0.329207	0.14543	1.10389	0.142596	NA	NA
1	Cer 18:1/18:0;0	1.0974	0.0728139	15	1.0106	0.0805393	16	1.054	0.334768	0.147304	0.920907	-0.118872	NA	NA
275	SM 40:1;0	1.30185	0.0854392	15	1.4647	0.102801	16	1.38328	0.338371	0.148305	1.12509	0.17004	NA	NA
163	PE 18:1_22:6	0.572155	0.0392628	15	0.632367	0.0414461	16	0.602261	0.35433	0.154694	1.10524	0.144356	NA	NA
144	PE 18:0_18:1	3.75187	0.174714	15	3.51378	0.230025	16	3.63283	0.362434	0.157616	0.936542	-0.0945844	NA	NA
32	LPE 20:3	0.0271003	0.00290246	15	0.0238821	0.00273472	16	0.0254912	0.378575	0.163998	0.881248	-0.18238	NA	NA
256	PS 16:1_18:0	0.191845	0.0135841	15	0.211126	0.0144733	16	0.201485	0.382269	0.164811	1.1005	0.138163	NA	NA
299	TAG 50:3	13.764	1.10178	15	12.3107	0.9734	16	13.0373	0.383403	0.164811	0.894417	-0.16098	NA	NA
318	TAG 54:2	40.8602	3.72658	15	42.8956	2.22525	16	41.8779	0.406304	0.173986	1.04981	0.0701337	NA	NA
17	LCL 54:6	0.0609527	0.00947548	15	0.0739395	0.0104025	16	0.0674461	0.409034	0.174487	1.21306	0.278655	NA	NA
289	TAG 46:2	3.23539	0.326449	15	3.42242	0.231275	16	3.3289	0.426601	0.181289	1.05781	0.081078	NA	NA
161	PE 18:1_20:4	0.283211	0.0232769	15	0.312714	0.0250967	16	0.297962	0.431863	0.18283	1.10417	0.142967	NA	NA
278	SM 42:2;0	2.98354	0.22666	15	2.75894	0.189028	16	2.87124	0.435727	0.183751	0.924721	-0.112911	NA	NA
294	TAG 48:3	1.3489	0.108466	15	1.2295	0.112983	16	1.2892	0.437327	0.183751	0.911483	-0.133712	NA	NA
53	PC 14:0_18:2	0.766606	0.0399305	15	0.866006	0.0707474	16	0.816306	0.452167	0.189275	1.12966	0.175892	NA	NA
234	PI 17:0_20:3	0.0272918	0.00466002	13	0.0200259	0.00110134	5	0.0236589	0.476239	0.198607	0.733772	-0.446597	NA	NA
5	DAG 16:0_18:2	0.726108	0.0655401	15	0.676485	0.086243	16	0.701297	0.479956	0.198675	0.931658	-0.102128	NA	NA
317	TAG 54:1	6.10865	0.683259	15	6.36824	0.427636	16	6.23845	0.478614	0.198675	1.0425	0.0600424	NA	NA
319	TAG 54:3	71.0094	5.70072	15	73.5347	3.42713	16	72.2721	0.486633	0.200695	1.03556	0.0504168	NA	NA
14	DAG 18:3_18:0	0.0378642	0.00339989	13	0.0445197	0.00499099	16	0.0411919	0.490196	0.201422	1.17577	0.233611	NA	NA
30	LPE 18:1	0.119043	0.0135119	15	0.137096	0.0164544	16	0.12807	0.496328	0.203194	1.15164	0.203696	NA	NA
223	PG 16:0_20:2	0.0306899	0.00307601	15	0.0269448	0.00221476	13	0.0288174	0.525524	0.214361	0.877971	-0.187755	NA	NA
7	DAG 16:1_18:1	0.231383	0.0299891	15	0.213979	0.0350946	16	0.222681	0.536444	0.21723	0.924781	-0.112817	NA	NA
288	TAG 46:1	2.1382	0.230013	15	2.23935	0.189478	16	2.18877	0.535033	0.21723	1.04731	0.0666876	NA	NA
325	TAG 56:1	0.368377	0.0382732	15	0.321872	0.0174266	16	0.345125	0.538955	0.217459	0.873755	-0.194698	NA	NA
224	PG 16:1_18:1	0.017723	0.00157518	13	0.0221765	0.00548235	13	0.0199498	0.545782	0.219421	1.25128	0.32341	NA	NA
36	LPE 22:5	0.0231692	0.00247404	15	0.0216216	0.00247534	16	0.0223954	0.554984	0.222321	0.933204	-0.0997352	NA	NA
291	TAG 48:0	2.68157	0.258354	15	2.43533	0.236264	16	2.55845	0.568632	0.226484	0.908173	-0.138961	NA	NA
300	TAG 50:4	2.04846	0.153993	15	1.92831	0.176631	16	1.98839	0.569428	0.226484	0.941347	-0.087201	NA	NA
9	DAG 18:0_18:2	0.534236	0.0460299	15	0.499381	0.0500554	16	0.516808	0.582598	0.2309	0.934757	-0.0973362	NA	NA
167	PE 18:2_20:0	1.06259	0.0914264	15	1.11382	0.0764419	16	1.08821	0.600616	0.2372	1.04821	0.0679218	NA	NA
145	PE 18:0_18:2	17.1911	1.09163	15	16.3502	1.01152	16	16.7706	0.614484	0.240974	0.95108	-0.0723612	NA	NA
214	PE O- 19:1/20:4	0.376168	0.0308567	15	0.399943	0.0318445	16	0.388055	0.612722	0.240974	1.0632	0.0884183	NA	NA
67	PC 18:0_18:2	10.0681	0.804806	15	9.48278	0.587318	16	9.77544	0.620251	0.242385	0.941864	-0.08641	NA	NA
15	FC	47.5308	3.65478	14	45.509	3.0779	16	46.5199	0.629662	0.245206	0.957462	-0.0627123	NA	NA
40	LPI 18:0	3.52762	0.24158	15	3.50486	0.366042	16	3.51624	0.637187	0.247274	0.99355	-0.00933594	NA	NA
147	PE 18:0_20:1	0.0205804	0.00163443	14	0.0192621	0.00145427	14	0.0199212	0.645644	0.248828	0.935944	-0.0955056	NA	NA
290	TAG 46:3	0.896764	0.0796371	15	0.831888	0.0641057	16	0.864326	0.644904	0.248828	0.927656	-0.108339	NA	NA
169	PE 18:2_22:5	0.399312	0.0198945	15	0.394111	0.0301646	16	0.396712	0.650906	0.249994	0.986974	-0.0189163	NA	NA
66	PC 18:0_18:1	2.46178	0.487004	15	2.05347	0.0971907	16	2.25763	0.6569	0.251432	0.834143	-0.261634	NA	NA
21	LPC 18:1	0.94359	0.120158	15	1.0958	0.194997	16	1.0197	0.678467	0.258801	1.16131	0.215756	NA	NA
107	PC O- 17:1/20:4	0.368439	0.0273122	15	0.385923	0.0289936	16	0.377181	0.685454	0.260577	1.04745	0.0668862	NA	NA
4	DAG 16:0_18:1	1.79564	0.209532	15	1.71422	0.233527	16	1.75493	0.689664	0.261288	0.954658	-0.066944	NA	NA
33	LPE 20:4	0.13043	0.0139847	15	0.141819	0.0163708	16	0.136125	0.699605	0.26327	1.08731	0.120768	NA	NA
233	PI 17:0_18:2	0.0219441	0.00246197	14	0.0191777	0.00142078	5	0.0205609	0.69959	0.26327	0.873934	-0.194403	NA	NA
83	PC O- 15:0/18:2	1.37829	0.0728026	15	1.37302	0.110162	16	1.37565	0.706987	0.265155	0.996173	-0.0055316	NA	NA
285	TAG 44:2	0.91859	0.102936	15	0.929485	0.0781884	16	0.924038	0.714227	0.266975	1.01186	0.01701	NA	NA
321	TAG 54:5	12.4361	0.869633	15	12.5401	0.661224	16	12.4881	0.758878	0.282719	1.00836	0.0120132	NA	NA
284	TAG 44:1	1.26061	0.148229	15	1.24882	0.113742	16	1.25471	0.771337	0.286406	0.990653	-0.013548	NA	NA
296	TAG 50:0	6.13296	0.711064	15	5.46405	0.394581	16	5.7985	0.774384	0.286585	0.890931	-0.166615	NA	NA
272	SM 36:1;0	21.1008	1.26193	15	22.3294	1.72465	16	21.7151	0.783669	0.289065	1.05823	0.0816502	NA	NA
327	TAG 56:3	2.25304	0.210065	15	2.074	0.110655	16	2.16352	0.787723	0.289604	0.920532	-0.11946	NA	NA
281	TAG 42:1	0.310545	0.039961	15	0.301929	0.0259153	16	0.306237	0.791957	0.290169	0.972256	-0.0405913	NA	NA
282	TAG 42:2	0.154883	0.0188386	15	0.153179	0.0138275	16	0.154031	0.794452	0.290169	0.988998	-0.0159607	NA	NA
49	PA 18:1_18:1	0.0652755	0.00385806	15	0.0646643	0.00483913	16	0.0649699	0.798325	0.290634	0.990637	-0.0135723	NA	NA
287	TAG 46:0	0.565461	0.0503879	15	0.546863	0.051473	16	0.556162	0.812229	0.294735	0.967109	-0.0482492	NA	NA
226	PG 18:0_18:2	0.127661	0.0177911	13	0.198038	0.0557497	10	0.16285	0.822985	0.297672	1.55127	0.63345	NA	NA
10	DAG 18:1_18:1	1.37031	0.136934	15	1.37352	0.194539	16	1.37192	0.826032	0.29781	1.00235	0.00338362	NA	NA
101	PC O- 16:1/20:4	3.23998	0.24234	15	3.13354	0.22958	16	3.18676	0.835477	0.300247	0.96715	-0.0481884	NA	NA
2	CL 72:8	0.874704	0.0705225	15	0.902418	0.0739452	16	0.888561	0.864725	0.309068	1.03168	0.0450004	NA	NA
85	PC O- 15:1/20:4	0.355464	0.0289032	15	0.345714	0.0248597	16	0.350589	0.867798	0.309068	0.97257	-0.0401264	NA	NA
274	SM 38:1;0	0.623119	0.050524	15	0.651808	0.0541961	16	0.637463	0.868319	0.309068	1.04604	0.0649394	NA	NA
229	PI 16:0_20:4	0.157143	0.0235163	15	0.152565	0.0202518	16	0.154854	0.874002	0.310104	0.97087	-0.0426506	NA	NA
8	DAG 18:0_18:1	0.836109	0.0800931	15	0.866884	0.101237	16	0.851497	0.878014	0.310541	1.03681	0.0521475	NA	NA
16	LCL 54:5	0.0172889	0.00214224	12	0.0178454	0.00198018	13	0.0175672	0.897405	0.316398	1.03219	0.0457062	NA	NA
280	TAG 42:0	0.190564	0.0185882	14	0.191063	0.0216402	14	0.190814	0.907529	0.318962	1.00262	0.00376813	NA	NA
307	TAG 52:2	246.495	23.5664	15	232.12	14.7594	16	239.308	0.919033	0.321992	0.941685	-0.0866842	NA	NA
216	PE O- 20:0/20:4	0.228885	0.0350852	15	0.218232	0.0231178	16	0.223558	0.935019	0.326193	0.953455	-0.0687627	NA	NA
298	TAG 50:2	50.3248	4.74088	15	48.2374	3.79069	16	49.2811	0.939778	0.326193	0.958522	-0.061117	NA	NA
306	TAG 52:1	144.301	15.6459	15	137.406	10.103	16	140.854	0.938241	0.326193	0.952218	-0.0706357	NA	NA
292	TAG 48:1	9.20775	0.959762	15	9.0073	0.883209	16	9.10753	0.954526	0.330286	0.97823	-0.0317548	NA	NA
225	PG 17:0_18:1	0.012652	0.000871283	9	0.0125471	0.00158198	3	0.0125995	0.96361	0.330399	0.991703	-0.0120198	NA	NA
283	TAG 44:0	0.404017	0.0422664	15	0.392321	0.0365634	16	0.398169	0.966679	0.330399	0.97105	-0.0423829	NA	NA
293	TAG 48:2	6.27103	0.593056	15	6.10458	0.54756	16	6.1878	0.963013	0.330399	0.973457	-0.0388102	NA	NA
326	TAG 56:2	1.26633	0.121237	15	1.18872	0.0582048	16	1.22752	0.966636	0.330399	0.938708	-0.0912517	NA	NA
297	TAG 50:1	56.6222	6.13176	15	53.8201	4.90666	16	55.2212	0.974744	0.33214	0.950512	-0.0732234	NA	NA
6	DAG 16:1_18:0	0.0710617	0.00819013	15	0.0714207	0.00892636	16	0.0712412	0.981237	0.333336	1.00505	0.00726978	NA	NA
305	TAG 52:0	2.37548	0.301914	15	2.35714	0.249222	16	2.36631	0.997594	0.336845	0.992279	-0.0111828	NA	NA
316	TAG 54:0	0.339642	0.0375664	14	0.329022	0.0268398	14	0.334332	0.997286	0.336845	0.968731	-0.0458316	NA	NA
27	LPC 22:6	0.0148728	0.00108529	2	0.0490975	0.00743279	16	0.0319851	NA	NA	NA	NA	NA	NA
35	LPE 22:4	0.0169679	0.00182356	14	NA	NA	0	0.0169679	NA	NA	NA	NA	NA	NA
37	LPE 22:6	0.0123953	NA	1	0.034372	0.00361856	15	0.0233836	NA	NA	NA	NA	NA	NA
124	PE 15:0_20:1	0.0131278	0.000979721	8	NA	NA	0	0.0131278	NA	NA	NA	NA	NA	NA
203	PE O- 18:1/22:3	0.0522575	0.00500114	15	0.0161798	0.00667448	2	0.0342186	NA	NA	NA	NA	NA	NA

## Sheet: Table S3
		Supplement table S3 PE- plasmalogen profiles (mol percentage)
	PE- plasmalogen profiles (mol percentage)
	Sample ID	36724	36725	36728	36729	36732	36733	36735	36736	36739	36740	36743	36744	36747	36748	36751	36752	36722	36723	36726	36727	36730	36731	36734	36737	36738	36741	36742	36745	36746	36749	36750
	Lipid	Microalgae	Microalgae	Microalgae	Microalgae	Microalgae	Microalgae	Microalgae	Microalgae	Microalgae	Microalgae	Microalgae	Microalgae	Microalgae	Microalgae	Microalgae	Microalgae	Control	Control	Control	Control	Control	Control	Control	Control	Control	Control	Control	Control	Control	Control	Control
	PE p16:0/18:1	1.95919	1.5999	1.97571	1.43213	2.2754	1.55783	1.48059	1.56408	1.65758	1.52567	2.29716	1.52319	1.52631	1.16632	1.90993	1.55688	1.77314	2.33697	2.31672	2.69678	2.34535	2.46363	2.95054	2.73575	2.13817	2.14768	2.76902	2.38073	2.4136	2.18771	1.94459
	PE p16:0/18:2	6.27282	4.74806	4.62084	5.47184	6.62327	4.77111	4.44617	5.35411	4.60067	5.55023	5.93298	5.43297	9.96534	5.77847	5.69212	5.08845	9.48299	12.0977	12.7582	12.466	14.093	15.5363	15.5795	12.6644	12.3601	14.32	14.9518	13.1112	13.9429	11.6633	12.6368
	PE p16:0/18:3	0.246948	0.174574	0.167628	0.139297	0.290502	0.201375	0.204265	0.246003	0.192068	0.32719	0.142567	0.289453	0.411226	0.214721	0.302177	0.252517	0.376657	0.461573	0.564639	0.487171	0.498962	0.532261	0.658649	0.557057	0.551009	0.671921	0.568944	0.464605	0.597289	0.514793	0.407901
	PE p16:0/20:2	0.0919093	0.0659585	0.0802654	0.0588354	0.105956	0.0730295	0.0370025	0.0844578	0.0738617	0.0615404	0.0647204	0.0752335	0.1106	0.0560814	0.104447	0.0777968	0.180238	0.212088	0.235762	0.230673	0.217535	0.177746	0.151015	0.165791	0.129303	0.129935	0.25833	0.195538	0.158769	0.218679	0.160703
	PE p16:0/20:3	1.468	1.37659	1.36444	1.09926	2.03498	1.304	1.38657	1.43339	1.19173	1.69367	1.26704	1.34682	1.95113	1.33572	1.52266	1.34514	1.54741	1.45019	1.52928	1.34845	1.44819	1.88588	1.49537	1.70055	1.79907	1.72654	1.88555	1.34829	1.90825	1.47921	1.42823
	PE p16:0/20:4	9.87352	9.19301	10.0003	9.35504	9.49235	9.34342	10.6549	9.17131	11.3619	10.6496	9.69751	11.2575	9.38759	8.64133	9.26823	9.21393	8.86825	9.53679	7.49752	7.6848	9.03939	8.00902	10.504	8.09386	7.77504	7.78478	7.91128	8.57906	8.93701	8.26683	7.59821
	PE p16:0/20:5	6.00532	5.89218	5.71207	6.2601	5.94455	7.75148	6.62669	6.16436	7.04094	7.59507	6.20141	6.11273	6.86374	5.25595	4.82237	6.17055	0.932491	0.917014	0.937799	1.11566	1.10149	0.929106	0.907643	0.938838	0.741435	0.860292	0.820594	0.951759	0.925925	1.06792	0.714064
	PE p16:0/22:4	0.325479	0.251448	0.288797	0.205349	0.324624	0.25832	0.2938	0.238537	0.261535	0.266125	0.326254	0.205993	0.163244	0.137993	0.413444	0.354847	2.02975	2.10741	2.08706	2.67432	2.39731	2.33864	2.43998	2.6771	2.05139	1.91059	2.56079	1.85854	3.04035	2.16984	1.85585
	PE p16:0/22:5	4.01458	3.58874	4.10678	3.76097	3.73258	4.27093	3.90135	4.58281	3.58921	3.55072	3.91308	4.55284	4.79268	4.41636	4.57746	4.763	4.2853	4.95333	4.45988	5.24647	4.73556	4.82154	5.16556	4.72279	4.42023	4.31196	4.09328	4.75321	5.47831	4.87619	2.91599
	PE p16:0/22:6	14.0222	15.0128	16.3698	15.2154	12.3542	16.7909	15.5536	16.6425	12.8104	17.8529	15.3258	17.6796	14.8882	16.9057	14.3276	15.5924	3.12041	3.31649	3.3781	3.25146	3.26707	2.7279	2.86761	3.18232	2.78747	2.54182	3.28303	2.848	2.50453	3.49103	2.74729
	PE p16:1/18:2	0.0166699	nd	0.00886304	nd	0.0219814	0.00979441	0.00926884	0.0120948	0.0119103	nd	nd	0.01083	0.0435343	0.0104347	0.0136364	0.0190997	0.0353153	0.0379471	0.0556806	0.0386046	0.0388483	0.048829	0.0622745	0.0578713	0.038843	0.0585292	0.0552794	0.0365414	0.0627306	0.0615006	0.0589315
	PE p16:1/20:4	0.0325871	0.0451433	0.0264805	0.0144536	nd	0.0208066	0.031661	0.0230331	0.0448065	0.0173699	0.0128522	0.0140122	0.0546273	nd	0.0347427	0.0272941	0.0304403	0.0293534	0.010874	0.0215828	0.027209	0.0206778	0.0217433	0.0291616	0.0181009	0.0155911	0.032471	0.0206567	0.0327396	0.0362321	0.0176858
	PE p17:0/18:1	0.0656002	0.0247707	0.0571665	0.0565136	0.0698802	0.0431638	0.056675	0.0545908	0.0641305	0.049597	0.0742667	0.0547361	0.0415443	0.0406954	0.0750739	0.0841667	0.158996	0.192157	0.230353	0.197175	0.13567	0.142663	0.197747	0.211153	0.185441	0.287856	0.232615	0.24737	0.225177	0.249174	0.184301
	PE p17:0/18:2	0.317521	0.191102	0.218436	0.242161	0.282873	0.19959	0.17698	0.294868	0.286374	0.300283	0.328752	0.320736	0.405977	0.239195	0.342115	0.39551	1.21244	1.27145	1.3927	1.17659	0.935878	1.15225	1.17743	1.52105	1.58302	2.1861	1.34899	1.87864	1.66056	1.56068	1.49907
	PE p17:0/20:3	0.0424793	0.0663613	0.0404704	0.0429975	0.0546463	0.0396638	0.029194	0.0442489	0.0470559	0.0629316	0.0285709	0.0489957	0.0452402	0.0448539	0.0276648	0.0633155	0.0649015	0.125264	0.141753	0.110539	0.0920711	0.105077	0.105519	0.149144	0.130628	0.1638	0.130918	0.18609	0.156719	0.139874	0.120764
	PE p17:0/20:4	0.321969	0.343414	0.335813	0.395269	0.390778	0.29024	0.330192	0.344304	0.331531	0.601515	0.303774	0.394112	0.269803	0.42179	0.364207	0.472694	0.598203	0.545994	0.565183	0.657071	0.478232	0.420383	0.725286	0.872083	0.502796	0.639656	0.504068	0.649092	0.706492	0.651869	0.542297
	PE p17:0/20:5	0.33426	0.296188	0.265901	0.348453	0.193217	0.258511	0.263055	0.324097	0.313738	0.479702	0.28944	0.313576	0.25192	0.286102	0.260807	0.47066	0.0233394	0.0738812	0.0945046	0.0912421	0.0556883	0.0379658	0.100922	0.080749	0.0733202	0.103346	0.032402	0.121661	0.106214	0.0727988	0.0682796
	PE p17:0/22:5	0.0883361	nd	0.122174	0.118536	0.0918314	0.0760881	0.140951	0.13238	0.0879309	0.128586	0.122866	0.158719	0.150264	0.146058	0.132635	0.158624	0.392163	0.327632	0.449081	0.425586	0.294407	0.286905	0.407537	0.390266	0.265927	0.330091	0.287854	0.328279	0.457336	0.421285	0.259189
	PE p17:0/22:6	0.535028	0.52804	0.60202	0.69303	0.377447	0.481873	0.42622	0.592282	0.428471	0.794381	0.602755	0.601753	0.577318	0.686437	0.467686	0.829547	0.207901	0.217402	0.22585	0.215811	0.152818	0.197466	0.230164	0.271089	0.222427	0.226399	0.161147	0.27305	0.238253	0.337881	0.186047
	PE p17:1/20:4	nd	nd	nd	0.028688	0.028329	0.0798689	0.0359387	nd	0.0555547	0.0135044	0.0618828	0.0293372	0.0490551	0.0213439	0.0320185	0.0337537	0.0211984	0.0469041	0.107631	0.0162446	0.0768639	0.0156621	0.0412914	0.0666008	0.0458224	0.0762635	0.17899	0.0594148	0.0369388	0.0341989	0.0592276
	PE p18:0/16:1	0.0718909	0.0872929	0.121447	0.06372	0.098852	0.0592013	0.0590609	0.075296	0.0665475	0.0513062	0.101233	0.0681498	0.0637009	0.0586687	0.0741789	0.0623696	0.125808	0.213159	0.212808	0.152562	0.142801	0.130376	0.231327	0.177814	0.168874	0.175505	0.196183	0.175362	0.141626	0.161594	0.124786
	PE p18:0/18:1	1.23027	1.24357	1.03713	0.946329	1.24762	0.841219	0.728503	0.95901	1.05862	0.6696	1.6767	0.865308	0.739231	0.560535	1.20999	0.792591	2.01505	2.17802	2.21001	2.08616	1.59612	1.6493	1.89721	1.78145	2.02577	1.89961	2.0183	1.83762	1.63914	2.27133	2.10473
	PE p18:0/18:2	5.49091	4.51368	3.60844	4.25459	5.32337	3.47361	3.49149	4.17453	4.34134	3.74467	4.26492	3.82143	6.30033	4.82968	4.88873	3.92853	13.5549	12.7064	13.9659	13.0756	14.8649	15.1083	11.4754	12.9376	14.954	14.4848	16.5452	14.3232	12.7262	12.2754	16.9009
	PE p18:0/18:3	0.181688	0.189256	0.158379	0.230699	0.226872	0.137071	0.159896	0.216277	0.1621	0.219559	0.173595	0.158275	0.254711	0.194816	0.25096	0.225904	0.515071	0.494266	0.625567	0.480543	0.458156	0.518067	0.514865	0.490792	0.553797	0.729533	0.609569	0.514418	0.599577	0.547778	0.461283
	PE p18:0/20:3	0.916922	0.76128	0.642662	0.624154	1.26889	0.659988	0.66028	0.97954	0.786276	0.927962	0.640007	0.742697	0.83951	0.832403	0.733435	0.748669	1.64267	1.47407	1.36953	1.46793	1.03635	1.29749	1.37672	1.07379	1.58646	1.41634	1.84648	1.29264	1.48045	1.68908	1.61091
	PE p18:0/20:4	7.51635	9.54506	7.91798	7.41274	9.10617	7.28825	8.45841	8.36562	9.32869	7.43743	6.58497	6.15885	5.71783	9.07005	8.9896	8.40676	9.08068	6.89344	5.95707	9.77692	8.62241	6.60781	7.47121	7.97507	8.33017	6.55571	7.19622	7.72366	8.51915	7.46646	10.4106
	PE p18:0/20:5	6.528	7.25849	4.88446	7.59753	6.66484	6.19601	5.6932	6.65671	7.88167	5.89587	5.35184	5.55704	5.45936	6.40887	5.47275	6.4856	1.07738	1.01085	0.832354	1.23542	1.33045	0.935824	0.968915	0.9332	1.37874	1.08352	0.776021	1.37338	1.09069	1.26774	0.887926
	PE p18:0/22:4	nd	nd	nd	nd	nd	nd	nd	nd	nd	nd	nd	nd	nd	nd	nd	nd	1.78757	1.52402	1.30896	2.15645	1.58702	2.0402	1.41871	1.98844	1.25167	1.23873	1.93311	1.28472	1.86949	1.24194	1.70271
	PE p18:0/22:5	3.01503	2.85656	3.31717	3.42963	3.37133	2.23846	2.69936	2.65803	2.49713	2.80871	3.06356	2.74011	2.88317	3.23134	3.25232	3.14993	5.2045	4.1147	4.37766	4.692	4.19673	3.87125	3.61351	2.91474	3.11347	3.14962	3.26244	3.05492	3.63136	3.43146	3.68498
	PE p18:0/22:6	11.9123	12.8359	15.2942	14.3931	11.8966	13.0415	14.3701	12.9996	12.7568	11.2048	11.6116	12.6662	10.2028	13.5886	10.4885	13.9686	4.25941	3.82134	3.24395	3.26212	3.01283	2.88346	2.60274	2.94194	2.62858	2.51423	2.47871	2.93464	2.29168	3.39113	3.07543
	PE p18:1/16:0	0.297771	0.206386	0.388502	0.300468	0.29881	0.205859	0.201314	0.249846	0.266741	0.169125	0.638798	0.29902	0.141473	0.15304	0.367938	0.216068	0.362348	0.42515	0.498665	0.722876	0.353193	0.346548	0.478412	0.683228	0.362328	0.278087	0.39904	0.464447	0.379252	0.527006	0.400966
	PE p18:1/16:1	0.0901778	0.0480868	0.0759686	0.0797931	0.0842046	0.0595805	0.0662503	0.051985	0.0616537	0.0538211	0.114018	0.0724144	0.0764131	0.0323975	0.0746081	0.0510772	0.0915851	0.164305	0.115247	0.134436	0.105317	0.0835943	0.185896	0.176226	0.128041	0.140857	0.137936	0.104991	0.106509	0.138512	0.0901967
	PE p18:1/18:1	1.11393	0.966024	1.01128	0.96804	1.08365	0.764501	0.753082	0.792897	1.06839	0.596453	1.89157	0.993098	0.680203	0.635485	1.39997	0.674158	1.69344	1.97301	2.20914	1.893	1.71956	1.59633	1.72584	2.31049	1.83175	1.56012	2.04126	1.73244	1.49538	1.89734	1.84596
	PE p18:1/18:2	2.2198	1.95574	1.41571	1.71231	2.5144	1.61361	1.83554	1.6522	1.77605	1.92251	2.3713	2.07003	2.62014	1.64419	2.79192	1.76612	9.21804	9.31919	11.0163	7.0462	7.31658	9.03523	7.54941	8.49132	10.953	11.3292	8.31586	8.65693	8.33908	10.0045	9.2674
	PE p18:1/18:3	0.0782175	0.096058	0.0415065	nd	0.0600225	0.0438591	0.0550201	0.107689	0.0414139	nd	0.0898278	0.0517703	0.10775	0.0551455	0.0648621	0.0467731	0.299745	0.468221	0.487056	0.246623	0.270095	0.312344	0.492082	0.292683	0.474008	0.536282	0.31557	0.577482	0.422548	0.497258	0.374829
	PE p18:1/20:3	0.444645	0.403138	0.456124	0.344517	0.480849	0.41269	0.577612	0.390942	0.40608	0.399314	0.476705	0.335612	0.401389	0.4007	0.581742	0.463401	0.961242	0.723475	0.884057	0.826143	0.89121	0.905236	0.916825	1.14454	1.14036	0.966325	0.990574	1.10709	1.00382	1.10093	1.23198
	PE p18:1/20:4	3.27694	3.71225	3.34935	3.22225	3.34077	3.85893	3.57027	3.09804	4.10178	2.9517	3.29883	3.20677	2.85648	3.07119	4.17093	3.02947	5.10926	4.73298	3.95493	4.34514	4.73448	4.36772	5.10035	5.96138	5.51409	4.77434	3.70567	5.75793	4.76403	5.50493	4.26348
	PE p18:1/20:5	2.43666	2.53804	1.97249	2.49814	2.30562	2.60548	2.71582	2.19048	2.61664	2.73524	2.68274	2.51397	2.10327	1.99193	2.52167	2.28528	0.595823	0.531172	0.695324	0.535298	0.629992	0.449069	0.586808	0.548274	0.64415	0.568975	0.445644	0.656825	0.50794	0.691688	0.570117
	PE p18:1/22:4	0.0612524	0.0530542	0.105611	0.0650396	0.121614	0.0539469	0.0606763	0.0560323	0.0818153	0.0203942	0.169174	0.0659588	0.0417279	0.0446031	0.113447	0.0642655	0.782004	0.744133	0.722804	0.753825	0.554806	0.754984	0.686916	0.809925	0.590205	0.578146	0.578683	0.575412	0.704479	0.634951	0.633031
	PE p18:1/22:5	1.04869	1.04112	1.30988	1.03972	1.1864	0.993254	1.42371	0.941693	0.962932	1.00451	1.15816	1.16019	0.964346	0.882694	1.3096	1.21503	2.49945	2.33332	2.2766	2.0194	1.76434	1.96222	2.02232	1.91071	1.60947	1.98555	1.54861	1.87924	1.852	2.1032	1.66198
	PE p18:1/22:6	5.08999	5.38791	5.53601	5.22144	4.09105	6.59825	5.40383	5.35624	4.48786	4.79874	5.85227	5.31421	4.71899	5.58801	5.73165	4.8469	2.21545	2.16277	2.12135	1.56218	1.9022	1.86484	1.56922	1.73262	1.49283	1.93465	1.3257	2.18303	1.35286	2.00522	1.58972
	PE p18:2/18:1	0.0970803	0.0664672	0.0843683	0.0686995	0.0938481	0.05158	0.0714141	0.0754901	0.070305	0.0597836	0.150465	0.070024	0.0380533	0.0564436	0.0919948	0.0461283	0.194506	0.168224	0.214808	0.188795	0.134708	0.141727	0.154336	0.22762	0.14283	0.158391	0.161667	0.12772	0.147101	0.196042	0.190603
	PE p18:2/18:2	0.19041	0.180063	0.14468	0.059952	0.129054	0.159598	0.23785	0.15018	0.192625	0.158573	0.116618	0.127301	0.19632	0.153784	0.180649	0.136807	0.689628	1.06014	1.26301	0.6698	0.722654	0.810191	0.732182	0.846276	0.833781	1.03183	0.665727	0.898259	0.779973	0.92469	0.988399
	PE p18:2/20:4	0.208823	0.242419	0.26338	0.195014	0.128097	0.317622	0.23781	0.160349	0.272446	0.238469	0.214692	0.172559	0.20478	0.195007	0.245206	0.100442	0.358315	0.282384	0.295436	0.304966	0.324717	0.254012	0.274403	0.3573	0.31065	0.261721	0.267681	0.264443	0.330295	0.324849	0.337546
	PE p18:2/22:4	nd	nd	nd	nd	0.00924835	nd	nd	nd	nd	nd	nd	0.0113327	nd	nd	0.00976251	nd	0.0846878	0.0509832	0.0429566	0.0621154	0.0440301	0.0462898	0.0391267	0.0698984	0.0386248	0.0362009	0.0378882	0.0332389	0.0642696	0.0524851	0.0425971
	PE p18:2/22:5	0.12012	0.0899274	0.0823114	0.055397	0.0438198	0.114113	0.0555966	0.0527694	0.0646662	0.0720855	0.0961113	0.0644935	0.0721447	0.0941971	0.104217	0.0633656	0.23562	0.150931	0.139121	0.113918	0.11033	0.139664	0.0836125	0.0937073	0.0939344	0.0973071	0.090366	0.137856	0.127403	0.126027	0.100275
	PE p18:2/22:6	0.34565	0.336265	0.426542	0.337689	0.132513	0.419157	0.391166	0.269047	0.277294	0.329562	0.417864	0.268541	0.359974	0.401917	0.342967	0.244745	nd	nd	nd	nd	0.154894	nd	nd	nd	nd	nd	nd	nd	nd	nd	nd
	PE p20:2/20:4	0.013312	0.0205353	nd	nd	0.0152634	nd	nd	nd	0.011172	0.00957176	nd	0.010676	nd	nd	nd	nd	0.0170594	nd	nd	0.0256361	0.02213	0.0224835	0.0197934	0.029075	0.0118241	nd	0.0185753	0.00869892	0.0207714	0.0176663	0.0131155
	PE p20:3/22:5	nd	nd	0.01642	0.0137259	0.0132634	0.0191672	0.0260741	0.0159958	0.0152953	0.0198915	0.0211581	0.0164706	0.0133093	0.0238961	0.0130787	0.0244564	0.0247467	0.0217883	0.0158908	0.0326152	0.0429226	0.0310117	0.0221056	0.012266	0.0170759	0.021286	0.0240015	0.0276708	0.0228164	0.0166699	0.0280326
